# Supplementary material for: De Novo Mining and Validating Novel Microsatellite Markers to Assess Genetic Diversity in Maruca vitrata (F.), a Legume Pod Borer
Source: Genes (Basel). 2023 Jul 12;14(7):1433. doi: 10.3390/genes14071433 (PMC10379186; doi:10.3390/genes14071433)
Supplement: Supplementary file 1 [file genes-14-01433-s001.zip]

Archive with 1 entries (1 files):
- genes-2412902-supplementary.pdf
